# Supplementary material for: Cercopidae spittle-bugs (Hemiptera, Cicadomorpha) of Madagascar: a new species of Bourgoinrana and revision of the Locris species
Source: Zookeys. 2021 Mar 10;1023:29–47. doi: 10.3897/zookeys.1023.58733 (PMC7969582; doi:10.3897/zookeys.1023.58733)
Supplement: XML Treatment for Locris [file zookeys.1023.58733-treatment1.xml]

<!DOCTYPE tp:taxon-treatment
  PUBLIC "-//TaxonX//DTD Taxonomic Treatment Publishing DTD v0 20100105//EN" "tax-treatment-NSO.dtd">
<tp:taxon-treatment xmlns:tp="http://www.plazi.org/taxpub"><tp:treatment-meta><kwd-group><label>Taxon classification</label><kwd><named-content xmlns:xlink="http://www.w3.org/1999/xlink" content-type="kingdom">Animalia</named-content></kwd><kwd><named-content xmlns:xlink="http://www.w3.org/1999/xlink" content-type="order">Hemiptera</named-content></kwd><kwd><named-content xmlns:xlink="http://www.w3.org/1999/xlink" content-type="family">Cercopidae</named-content></kwd></kwd-group><mixed-citation publication-type="journal"><person-group><name><surname>Bouteille</surname><given-names>Emilien</given-names></name><name><surname>Cesne</surname><given-names>Maxime Le</given-names></name><name><surname>Soulier-Perkins</surname><given-names>Adeline</given-names></name></person-group><article-title><tp:taxon-name><tp:taxon-name-part taxon-name-part-type="family">Cercopidae</tp:taxon-name-part></tp:taxon-name> spittle-bugs (<tp:taxon-name><tp:taxon-name-part taxon-name-part-type="order">Hemiptera</tp:taxon-name-part></tp:taxon-name>, <tp:taxon-name><tp:taxon-name-part taxon-name-part-type="infraorder">Cicadomorpha</tp:taxon-name-part></tp:taxon-name>) of Madagascar: a new species of <italic><tp:taxon-name><tp:taxon-name-part taxon-name-part-type="genus" reg="Bourgoinrana">Bourgoinrana</tp:taxon-name-part></tp:taxon-name></italic> and revision of the <italic><tp:taxon-name><tp:taxon-name-part taxon-name-part-type="genus" reg="Locris">Locris</tp:taxon-name-part></tp:taxon-name></italic> species</article-title><source>Zookeys</source><day>10</day><month>3</month><year>2021</year><volume>1023</volume><fpage>29</fpage><lpage>47</lpage><pub-id pub-id-type="doi">10.3897/zookeys.1023.58733</pub-id></mixed-citation></tp:treatment-meta><tp:nomenclature><tp:taxon-name><object-id xmlns:xlink="http://www.w3.org/1999/xlink" content-type="arpha" xlink:type="simple">A49DAF05-C29D-5EA3-AB2F-A4681CDC0CEF</object-id>
            <tp:taxon-name-part taxon-name-part-type="genus" reg="Locris">Locris</tp:taxon-name-part>
          </tp:taxon-name><tp:taxon-authority>Stål, 1866</tp:taxon-authority></tp:nomenclature><tp:treatment-sec sec-type="type species" id="SECID0EXHAC"><title>Type species.</title><p><italic><tp:taxon-name><tp:taxon-name-part taxon-name-part-type="genus" reg="Locris">Locris</tp:taxon-name-part> <tp:taxon-name-part taxon-name-part-type="species" reg="rubra">rubra</tp:taxon-name-part></tp:taxon-name></italic> (Fabricius, 1794)</p><p>The genus <italic><tp:taxon-name><tp:taxon-name-part taxon-name-part-type="genus" reg="Locris">Locris</tp:taxon-name-part></tp:taxon-name></italic> Stål, 1866 was largely studied by <xref ref-type="bibr" rid="B16">Lallemand (1949)</xref> on the basis of morphological characters that are not all completely consistent in all species according to our observations. These characters are as follows: postclypeus rounded with a medio-longitudinal carina and transverse ridges, when observed laterally; it can be, either rounded (<italic><tp:taxon-name><tp:taxon-name-part taxon-name-part-type="genus" reg="Locris">L.</tp:taxon-name-part> <tp:taxon-name-part taxon-name-part-type="species" reg="rubra">rubra</tp:taxon-name-part></tp:taxon-name></italic> (Fabricius, 1794)), angular (<italic><tp:taxon-name><tp:taxon-name-part taxon-name-part-type="genus" reg="Locris">L.</tp:taxon-name-part> <tp:taxon-name-part taxon-name-part-type="species" reg="vestigans">vestigans</tp:taxon-name-part></tp:taxon-name></italic> Jacobi, 1904) or protruding (<italic><tp:taxon-name><tp:taxon-name-part taxon-name-part-type="genus" reg="Locris">L.</tp:taxon-name-part> <tp:taxon-name-part taxon-name-part-type="species" reg="schmidti">schmidti</tp:taxon-name-part></tp:taxon-name></italic> Jacobi, 1910). Rostrum is short and barely extends to base of median trochanters. Antennae are short and their length equals diameter of eyes. Vertex is broader than long and its length equals half width of pronotum. Ocelli are much closer to each other than to compound eyes and are medium to small in size, except in <italic><tp:taxon-name><tp:taxon-name-part taxon-name-part-type="genus" reg="Locris">L.</tp:taxon-name-part> <tp:taxon-name-part taxon-name-part-type="species" reg="atra">atra</tp:taxon-name-part></tp:taxon-name></italic> Lallemand, 1923 where they are very large (<xref ref-type="bibr" rid="B16">Lallemand 1949</xref>). Pronotum is large, with a usually straight posterior margin but weakly indented in some species like <italic><tp:taxon-name><tp:taxon-name-part taxon-name-part-type="genus" reg="Locris">L.</tp:taxon-name-part> <tp:taxon-name-part taxon-name-part-type="species" reg="maculata">maculata</tp:taxon-name-part></tp:taxon-name></italic> (Fabricius, 1781) according to <xref ref-type="bibr" rid="B16">Lallemand (1949)</xref> and may have a more or less distinct carina in middle. Scutellum is as long as wide and has three dimples, two small ones on anterior margin and one large centred. Tegmina are about 3 times as long as wide, cubital and median veins are fused from base to middle of tegmen, apical veins network is relatively dense. A spine is present on posterior tibiae. In genitalia, males have thin subgenital plates that look like a filament (<xref ref-type="bibr" rid="B16">Lallemand 1949</xref>) curved up or downward; they are wide and sometimes silky at base.</p><p>In describing the genus <italic><tp:taxon-name><tp:taxon-name-part taxon-name-part-type="genus" reg="Locris">Locris</tp:taxon-name-part></tp:taxon-name></italic><xref ref-type="bibr" rid="B16">Lallemand (1949)</xref> listed a series of exceptions in order to include more species in the genus. As a result, our view is that now the homogeneity of the genus and its taxonomic unity is questionable. However, the aim of our work here is not to revise the entire genus (which is present in Madagascar and the whole of Africa except for the northern countries Egypt, Tunisia, Libya, Algeria and Morocco) but to provide a clear identification for the few species and subspecies of <italic><tp:taxon-name><tp:taxon-name-part taxon-name-part-type="genus" reg="Locris">Locris</tp:taxon-name-part></tp:taxon-name></italic> present in Madagascar.</p></tp:treatment-sec><ref-list><ref id="B16"><mixed-citation xmlns:xlink="http://www.w3.org/1999/xlink" xlink:type="simple"><person-group><name name-style="western"><surname>Lallemand</surname><given-names>V</given-names></name></person-group> (<year>1949</year>) Revision des <tp:taxon-name>Cercopinae</tp:taxon-name> (<tp:taxon-name><tp:taxon-name-part taxon-name-part-type="order">Hemiptera</tp:taxon-name-part></tp:taxon-name><tp:taxon-name><tp:taxon-name-part taxon-name-part-type="suborder">Homoptera</tp:taxon-name-part></tp:taxon-name>) Première partie. Mémoires de l’Institut Royal des Sciences Naturelles de Belgique (Ser. 2) 32: 1–193.</mixed-citation></ref></ref-list></tp:taxon-treatment>
