# Supplementary material for: Cercopidae spittle-bugs (Hemiptera, Cicadomorpha) of Madagascar: a new species of Bourgoinrana and revision of the Locris species
Source: Zookeys. 2021 Mar 10;1023:29–47. doi: 10.3897/zookeys.1023.58733 (PMC7969582; doi:10.3897/zookeys.1023.58733)
Supplement: XML Treatment for Locris bipunctata [file zookeys.1023.58733-treatment2.xml]

<!DOCTYPE tp:taxon-treatment
  PUBLIC "-//TaxonX//DTD Taxonomic Treatment Publishing DTD v0 20100105//EN" "tax-treatment-NSO.dtd">
<tp:taxon-treatment xmlns:tp="http://www.plazi.org/taxpub"><tp:treatment-meta><kwd-group><label>Taxon classification</label><kwd><named-content xmlns:xlink="http://www.w3.org/1999/xlink" content-type="kingdom">Animalia</named-content></kwd><kwd><named-content xmlns:xlink="http://www.w3.org/1999/xlink" content-type="order">Hemiptera</named-content></kwd><kwd><named-content xmlns:xlink="http://www.w3.org/1999/xlink" content-type="family">Cercopidae</named-content></kwd></kwd-group><mixed-citation publication-type="journal"><person-group><name><surname>Bouteille</surname><given-names>Emilien</given-names></name><name><surname>Cesne</surname><given-names>Maxime Le</given-names></name><name><surname>Soulier-Perkins</surname><given-names>Adeline</given-names></name></person-group><article-title><tp:taxon-name><tp:taxon-name-part taxon-name-part-type="family">Cercopidae</tp:taxon-name-part></tp:taxon-name> spittle-bugs (<tp:taxon-name><tp:taxon-name-part taxon-name-part-type="order">Hemiptera</tp:taxon-name-part></tp:taxon-name>, <tp:taxon-name><tp:taxon-name-part taxon-name-part-type="infraorder">Cicadomorpha</tp:taxon-name-part></tp:taxon-name>) of Madagascar: a new species of <italic><tp:taxon-name><tp:taxon-name-part taxon-name-part-type="genus" reg="Bourgoinrana">Bourgoinrana</tp:taxon-name-part></tp:taxon-name></italic> and revision of the <italic><tp:taxon-name><tp:taxon-name-part taxon-name-part-type="genus" reg="Locris">Locris</tp:taxon-name-part></tp:taxon-name></italic> species</article-title><source>Zookeys</source><day>10</day><month>3</month><year>2021</year><volume>1023</volume><fpage>29</fpage><lpage>47</lpage><pub-id pub-id-type="doi">10.3897/zookeys.1023.58733</pub-id></mixed-citation></tp:treatment-meta><tp:nomenclature><tp:taxon-name><object-id xmlns:xlink="http://www.w3.org/1999/xlink" content-type="arpha" xlink:type="simple">C8A5D463-9787-5A1C-B267-B1B54DE2FB9B</object-id>
            <tp:taxon-name-part taxon-name-part-type="genus" reg="Locris">Locris</tp:taxon-name-part>
            <tp:taxon-name-part taxon-name-part-type="species" reg="bipunctata">bipunctata</tp:taxon-name-part>
          </tp:taxon-name><tp:taxon-authority>(Signoret, 1860)</tp:taxon-authority><xref ref-type="fig" rid="F1">Figures 1</xref><xref ref-type="fig" rid="F2">, 2</xref><xref ref-type="fig" rid="F3">, 3</xref><tp:nomenclature-citation-list><tp:nomenclature-citation><tp:taxon-name>
                <tp:taxon-name-part taxon-name-part-type="genus" reg="Monecphora">Monecphora</tp:taxon-name-part> <tp:taxon-name-part taxon-name-part-type="species" reg="bipunctata">bipunctata</tp:taxon-name-part></tp:taxon-name><comment>Signoret, 1860: 182 (original description)</comment></tp:nomenclature-citation><tp:nomenclature-citation><tp:taxon-name>
                <tp:taxon-name-part taxon-name-part-type="genus" reg="Locris">Locris</tp:taxon-name-part> <tp:taxon-name-part taxon-name-part-type="species" reg="bipunctata">bipunctata</tp:taxon-name-part></tp:taxon-name><comment>: <xref ref-type="bibr" rid="B25">Stål 1866</xref>: 60 (transfer)</comment></tp:nomenclature-citation><tp:nomenclature-citation><tp:taxon-name>
                <tp:taxon-name-part taxon-name-part-type="genus" reg="Locris">Locris</tp:taxon-name-part> <tp:taxon-name-part taxon-name-part-type="species" reg="bipunctata">bipunctata</tp:taxon-name-part> <tp:taxon-name-part taxon-name-part-type="infraspecific-rank">var.</tp:taxon-name-part> <tp:taxon-name-part taxon-name-part-type="variety" reg="atra">atra</tp:taxon-name-part></tp:taxon-name><comment>Lallemand, 1950: 94</comment></tp:nomenclature-citation></tp:nomenclature-citation-list></tp:nomenclature><tp:treatment-sec sec-type="notes" id="SECID0ENOAC"><title>Note.</title><p>When <xref ref-type="bibr" rid="B17">Lallemand (1950)</xref> described <italic><tp:taxon-name><tp:taxon-name-part taxon-name-part-type="genus" reg="Locris">Locris</tp:taxon-name-part> <tp:taxon-name-part taxon-name-part-type="species" reg="bipunctata">bipunctata</tp:taxon-name-part> <tp:taxon-name-part taxon-name-part-type="subspecies" reg="atra">atra</tp:taxon-name-part></tp:taxon-name></italic>, he described it as a variety, which according to the article 45.6.4 of the International Code of Zoological Nomenclature (<xref ref-type="bibr" rid="B9">ICZN 1999</xref>) should now be considered as a subspecies. Therefore, <italic><tp:taxon-name><tp:taxon-name-part taxon-name-part-type="genus" reg="Locris">Locris</tp:taxon-name-part> <tp:taxon-name-part taxon-name-part-type="species" reg="bipunctata">bipunctata</tp:taxon-name-part></tp:taxon-name></italic> now contains two subspecies, easily distinguished from each other by the colouration of their tegmina, red for <italic><tp:taxon-name><tp:taxon-name-part taxon-name-part-type="genus" reg="Locris">L.</tp:taxon-name-part> <tp:taxon-name-part taxon-name-part-type="species" reg="bipunctata">b.</tp:taxon-name-part> <tp:taxon-name-part taxon-name-part-type="subspecies" reg="bipunctata">bipunctata</tp:taxon-name-part></tp:taxon-name></italic> (Fig. <xref ref-type="fig" rid="F1">1</xref>) and nearly completely black for <italic><tp:taxon-name><tp:taxon-name-part taxon-name-part-type="genus" reg="Locris">L.</tp:taxon-name-part> <tp:taxon-name-part taxon-name-part-type="species" reg="bipunctata">b.</tp:taxon-name-part> <tp:taxon-name-part taxon-name-part-type="subspecies" reg="atra">atra</tp:taxon-name-part></tp:taxon-name></italic> (Fig. <xref ref-type="fig" rid="F2">2</xref>), the latter appearing as a strong melanisation. Geographically, the two subspecies are clearly separated (Fig. <xref ref-type="fig" rid="F3">3E</xref>) but from the material examined, no difference can be observed in the male terminalia between the two subspecies. For this reason, we decided to keep them as subspecies and illustrate here only the male terminalia of the paratype specimen of the subspecies <italic><tp:taxon-name><tp:taxon-name-part taxon-name-part-type="genus" reg="Locris">L.</tp:taxon-name-part> <tp:taxon-name-part taxon-name-part-type="species" reg="bipunctata">bipunctata</tp:taxon-name-part> <tp:taxon-name-part taxon-name-part-type="subspecies" reg="atra">atra</tp:taxon-name-part></tp:taxon-name></italic> (Fig. <xref ref-type="fig" rid="F3">3A–D</xref>).</p><fig id="F1" position="float" orientation="portrait"><object-id xmlns:xlink="http://www.w3.org/1999/xlink" content-type="doi" xlink:type="simple">10.3897/zookeys.1023.58733.figure1</object-id><object-id xmlns:xlink="http://www.w3.org/1999/xlink" content-type="arpha" xlink:type="simple">1242D9D7-9690-5B6D-911F-CA7DFA76BF8B</object-id><label>Figure 1.</label><caption><p><italic><tp:taxon-name><tp:taxon-name-part taxon-name-part-type="genus" reg="Locris">Locris</tp:taxon-name-part> <tp:taxon-name-part taxon-name-part-type="species" reg="bipunctata">bipunctata</tp:taxon-name-part> <tp:taxon-name-part taxon-name-part-type="subspecies" reg="bipunctata">bipunctata</tp:taxon-name-part></tp:taxon-name></italic> (Signoret), male <bold>A</bold> frontal view <bold>B</bold> labels <bold>C</bold> dorsal view <bold>D</bold> lateral view.</p></caption><graphic xmlns:xlink="http://www.w3.org/1999/xlink" xlink:href="zookeys-1023-029-g001.jpg" position="float" orientation="portrait" xlink:type="simple" id="oo_518707.jpg"><uri content-type="original_file" xlink:type="simple">https://binary.pensoft.net/fig/518707</uri></graphic></fig><fig id="F2" position="float" orientation="portrait"><object-id xmlns:xlink="http://www.w3.org/1999/xlink" content-type="doi" xlink:type="simple">10.3897/zookeys.1023.58733.figure2</object-id><object-id xmlns:xlink="http://www.w3.org/1999/xlink" content-type="arpha" xlink:type="simple">9A3FBC34-8FBF-5F2D-93EC-0FFA97C1C2CF</object-id><label>Figure 2.</label><caption><p><italic><tp:taxon-name><tp:taxon-name-part taxon-name-part-type="genus" reg="Locris">Locris</tp:taxon-name-part> <tp:taxon-name-part taxon-name-part-type="species" reg="bipunctata">bipunctata</tp:taxon-name-part> <tp:taxon-name-part taxon-name-part-type="subspecies" reg="atra">atra</tp:taxon-name-part></tp:taxon-name></italic> (Lallemand), male paratype <bold>A</bold> frontal view <bold>B</bold> labels <bold>C</bold> dorsal view <bold>D</bold> lateral view.</p></caption><graphic xmlns:xlink="http://www.w3.org/1999/xlink" xlink:href="zookeys-1023-029-g002.jpg" position="float" orientation="portrait" xlink:type="simple" id="oo_518708.jpg"><uri content-type="original_file" xlink:type="simple">https://binary.pensoft.net/fig/518708</uri></graphic></fig></tp:treatment-sec><tp:treatment-sec sec-type="distribution" id="SECID0E2DAE"><title>Distribution.</title><p>Madagascar (Fig. <xref ref-type="fig" rid="F3">3E</xref>), <italic><tp:taxon-name><tp:taxon-name-part taxon-name-part-type="genus" reg="Locris">L.</tp:taxon-name-part> <tp:taxon-name-part taxon-name-part-type="species" reg="bipunctata">bipunctata</tp:taxon-name-part> <tp:taxon-name-part taxon-name-part-type="subspecies" reg="bipunctata">bipunctata</tp:taxon-name-part></tp:taxon-name></italic> in northern Madagascar, <italic><tp:taxon-name><tp:taxon-name-part taxon-name-part-type="genus" reg="Locris">L.</tp:taxon-name-part> <tp:taxon-name-part taxon-name-part-type="species" reg="bipunctata">bipunctata</tp:taxon-name-part> <tp:taxon-name-part taxon-name-part-type="subspecies" reg="atra">atra</tp:taxon-name-part></tp:taxon-name></italic> in western Madagascar.</p></tp:treatment-sec><tp:treatment-sec sec-type="description" id="SECID0EDFAE"><title>Description of the male terminalia</title><p>(Fig. <xref ref-type="fig" rid="F3">3A–D</xref>). Pygofer (Fig. <xref ref-type="fig" rid="F3">3A</xref>), in lateral view almost trapezoidal with posterior margin being the longest side and slightly cut out in its first dorsal third. Aedeagus consists of two parts, first basal part, representing 2/3 of total length, tubular and almost same thickness over its entire length, curving regularly down then dorsally, and bearing on its apical dorsal part a small hump directed dorso-anteriorly; second part, hanging from first, narrowing in its middle then developing posteriorly a pair of pointed processes and finishing in a smooth and flattened apex slightly digit shaped ventro-posteriorly (Fig. <xref ref-type="fig" rid="F3">3B</xref>). Parameres smoothly widening from pygofer’s attachment and finishing posteriorly by a curved spine (Fig. <xref ref-type="fig" rid="F3">3C</xref>). Subgenital plates large at base, narrowing quickly in a long and fine structure curving gently dorsally on its apical half (Fig. <xref ref-type="fig" rid="F3">3D</xref>).</p><fig id="F3" position="float" orientation="portrait"><object-id xmlns:xlink="http://www.w3.org/1999/xlink" content-type="doi" xlink:type="simple">10.3897/zookeys.1023.58733.figure3</object-id><object-id xmlns:xlink="http://www.w3.org/1999/xlink" content-type="arpha" xlink:type="simple">80E770E5-6A87-50DF-A5F6-B95153958901</object-id><label>Figure 3.</label><caption><p><italic><tp:taxon-name><tp:taxon-name-part taxon-name-part-type="genus" reg="Locris">Locris</tp:taxon-name-part> <tp:taxon-name-part taxon-name-part-type="species" reg="bipunctata">bipunctata</tp:taxon-name-part> <tp:taxon-name-part taxon-name-part-type="subspecies" reg="atra">atra</tp:taxon-name-part></tp:taxon-name></italic> (Lallemand), male terminalia of the paratype, in lateral view (<bold>A–D</bold>) and <italic><tp:taxon-name><tp:taxon-name-part taxon-name-part-type="genus" reg="Locris">Locris</tp:taxon-name-part> <tp:taxon-name-part taxon-name-part-type="species" reg="bipunctata">bipunctata</tp:taxon-name-part></tp:taxon-name></italic> (Signoret), distribution map (<bold>E</bold>) <bold>A</bold> pygofer, anal tube, aedeagus, left paramere and left subgenital plate <bold>B</bold> aedeagus <bold>C</bold> left paramere <bold>D</bold> left subgenital plate <bold>E</bold> black dots: occurrences for <italic><tp:taxon-name><tp:taxon-name-part taxon-name-part-type="genus" reg="Locris">L.</tp:taxon-name-part> <tp:taxon-name-part taxon-name-part-type="species" reg="bipunctata">bipunctata</tp:taxon-name-part> <tp:taxon-name-part taxon-name-part-type="subspecies" reg="atra">atra</tp:taxon-name-part></tp:taxon-name></italic>, white dots: occurrences for <italic><tp:taxon-name><tp:taxon-name-part taxon-name-part-type="genus" reg="Locris">L.</tp:taxon-name-part> <tp:taxon-name-part taxon-name-part-type="species" reg="bipunctata">bipunctata</tp:taxon-name-part> <tp:taxon-name-part taxon-name-part-type="subspecies" reg="bipunctata">bipunctata</tp:taxon-name-part></tp:taxon-name></italic>. Scale bars: 1 mm.</p></caption><graphic xmlns:xlink="http://www.w3.org/1999/xlink" xlink:href="zookeys-1023-029-g003.jpg" position="float" orientation="portrait" xlink:type="simple" id="oo_518709.jpg"><uri content-type="original_file" xlink:type="simple">https://binary.pensoft.net/fig/518709</uri></graphic></fig><p>Body length: 7.5–10 mm.</p></tp:treatment-sec><tp:treatment-sec sec-type="material" id="SECID0ERIAE"><title>Material examined.</title><p>Nominotypical subspecies–10 males. [Ambabalame, Madagascar], [Coll. Mus. Congo, Coll. V. Lallemand], [♂], [R. Det., 6664 H], [Muséum Paris, <named-content xmlns:xlink="http://www.w3.org/1999/xlink" content-type="dwc:institutional_code" xlink:type="simple">MNHN</named-content> (EH) 24628]; [Madagascar], [Lavaudon], [Collectic E de Bergev], [Muséum Paris], [Muséum Paris, <named-content xmlns:xlink="http://www.w3.org/1999/xlink" content-type="dwc:institutional_code" xlink:type="simple">MNHN</named-content> (EH) 24115], [Muséum Paris, <named-content xmlns:xlink="http://www.w3.org/1999/xlink" content-type="dwc:institutional_code" xlink:type="simple">MNHN</named-content> (EH) 24625]; [Madagascar Nord, distr. d’Ambanja, N. de Beangona-Ambevy, Vallée d’Antremade, 400 m, II-1964, P. Soga], [Museum Paris]; [Museum Paris, Sainte-Marie-de-Madagascar, Coll. Noualhier, 1898]; [Museum Paris, Madagascar, Baie d’Antongil, A. Mocquerys, Coll. Noualhier, 1898], [Muséum Paris, <named-content xmlns:xlink="http://www.w3.org/1999/xlink" content-type="dwc:institutional_code" xlink:type="simple">MNHN</named-content> (EH), 24720]; [Museum Paris, Madagascar, Baie d’Antongil, A. Mocquerys, Coll. Noualhier, 1898], [<italic><tp:taxon-name><tp:taxon-name-part taxon-name-part-type="genus" reg="Locris">Locris</tp:taxon-name-part> <tp:taxon-name-part taxon-name-part-type="species" reg="bipunctata">bipunctata</tp:taxon-name-part></tp:taxon-name></italic> Sign.], [Muséum Paris, <named-content xmlns:xlink="http://www.w3.org/1999/xlink" content-type="dwc:institutional_code" xlink:type="simple">MNHN</named-content> (EH), 24722]; [Madagascar Nord, distr. d’Ambanja, N. de Beangona-Ambevy, Vallée d’Antremabe, 400, II – 1964, P. Songa], [Muséum Paris], [Muséum Paris, <named-content xmlns:xlink="http://www.w3.org/1999/xlink" content-type="dwc:institutional_code" xlink:type="simple">MNHN</named-content> (EH), 24719]; [Coll. Mus. Tervuren, Madagascar: Fampanambo, 1962, J. Vadon], [<italic><tp:taxon-name><tp:taxon-name-part taxon-name-part-type="genus" reg="Locris">Locris</tp:taxon-name-part> <tp:taxon-name-part taxon-name-part-type="species" reg="bipunctata">bipunctata</tp:taxon-name-part></tp:taxon-name></italic> Signoret, H. Synave det., 1965], [<italic><tp:taxon-name><tp:taxon-name-part taxon-name-part-type="genus" reg="Locris">Locris</tp:taxon-name-part> <tp:taxon-name-part taxon-name-part-type="species" reg="bipunctata">bipunctata</tp:taxon-name-part></tp:taxon-name></italic> Sign ♂♂], [Muséum Paris, <named-content xmlns:xlink="http://www.w3.org/1999/xlink" content-type="dwc:institutional_code" xlink:type="simple">MNHN</named-content> (EH), 24721]; [Madagascar Amber-Geb.], [<italic><tp:taxon-name><tp:taxon-name-part taxon-name-part-type="genus" reg="Locris">Locris</tp:taxon-name-part> <tp:taxon-name-part taxon-name-part-type="species" reg="vicina">vicina</tp:taxon-name-part></tp:taxon-name></italic> Sign. ♂ Edm. Schmidt determ. 1911], [Miz Pan Warszawa 12/1945, 2487]; [Madagascar Amber-Geb.], [<italic><tp:taxon-name><tp:taxon-name-part taxon-name-part-type="genus" reg="Locris">Locris</tp:taxon-name-part> <tp:taxon-name-part taxon-name-part-type="species" reg="vicina">vicina</tp:taxon-name-part></tp:taxon-name></italic> Sign. ♂ Edm. Schmidt determ. 1911], [970], [Miz Pan Warszawa. 12/1945, 2488]; and [Madagascar Amber-Geb.], [<italic><tp:taxon-name><tp:taxon-name-part taxon-name-part-type="genus" reg="Locris">Locris</tp:taxon-name-part> <tp:taxon-name-part taxon-name-part-type="species" reg="vicina">vicina</tp:taxon-name-part></tp:taxon-name></italic> Sign. ♂ Edm. Schmidt determ. 1911], [Miz Pan Warszawa. 12/1945, 2489].</p><p>
            Subspecies <tp:taxon-name><tp:taxon-name-part taxon-name-part-type="genus" reg="Locris"/><tp:taxon-name-part taxon-name-part-type="species" reg="vicina"/><tp:taxon-name-part taxon-name-part-type="subspecies" reg="atra">atra</tp:taxon-name-part></tp:taxon-name> – <bold><italic>Paratype</italic></bold> (male). [Entre Ambakaka et Bekopaka sur la Manambolo, Inst. Scient. Madagascar, VII – 49, RP], [Muséum Paris], [Paratype], [Muséum Paris <named-content xmlns:xlink="http://www.w3.org/1999/xlink" content-type="dwc:institutional_code" xlink:type="simple">MNHN</named-content> (EH) 1474], [<italic><tp:taxon-name><tp:taxon-name-part taxon-name-part-type="genus" reg="Locris">Locris</tp:taxon-name-part> <tp:taxon-name-part taxon-name-part-type="species" reg="bipunctata">bipunctata</tp:taxon-name-part> <tp:taxon-name-part taxon-name-part-type="species" reg="vicina">v.</tp:taxon-name-part> <tp:taxon-name-part taxon-name-part-type="species" reg="atra">atra</tp:taxon-name-part></tp:taxon-name></italic> Lall.], [Muséum Paris <named-content xmlns:xlink="http://www.w3.org/1999/xlink" content-type="dwc:institutional_code" xlink:type="simple">MNHN</named-content> (EH) 24634] – 5 males. [<ext-link xmlns:xlink="http://www.w3.org/1999/xlink" xlink:type="simple" ext-link-type="uri" xlink:href="http://data.antweb.org/specimen/CASENT3004533">CASENT3004533</ext-link>], [Madagascar: Mahajanga, Prov: Parc National Tsingy de Bemaraha, 3.4 km 93°E, Bekopaka, Tombeau Vazimba, Elev 50 m, 6–10 Nov. 2001], [<named-content xmlns:xlink="http://www.w3.org/1999/xlink" content-type="dwc:verbatimCoordinates" xlink:type="simple"><named-content content-type="geo-json" specific-use="{&#34;type&#34;:&#34;Point&#34;,&#34;coordinates&#34;:[44.828056,-19.141944]}" id="NCID0EWNAE" xlink:type="simple">19°8'31"S, 44°49'41"E</named-content></named-content>, coll: Fischer, Griswold et al., California Acad. Of Sciences malaise trap, in tropical dry forest, coll. Code: BLF4233], [♂], [<italic><tp:taxon-name><tp:taxon-name-part taxon-name-part-type="genus" reg="Locris">Locris</tp:taxon-name-part> <tp:taxon-name-part taxon-name-part-type="species" reg="bipunctata">bipunctata</tp:taxon-name-part> <tp:taxon-name-part taxon-name-part-type="subspecies" reg="atra">atra</tp:taxon-name-part></tp:taxon-name></italic> Lallemand, 1950, A. Soulier-Perkins det 2018]; [Madagascar Ouest, S-P. Antsalova Antsingy, Rés. Nat. 9, A. Peyrieras, I-1975], [Museum Paris]; [Madagascar Lambomakandro, Tuléar], [Museum Paris, 1935, B. Catala], [H. Synave det., 1979, <tp:taxon-name><tp:taxon-name-part taxon-name-part-type="genus" reg="Locris">Locris</tp:taxon-name-part> <tp:taxon-name-part taxon-name-part-type="species" reg="bipunctata">bipunctata</tp:taxon-name-part> <tp:taxon-name-part taxon-name-part-type="infraspecific-rank">var.</tp:taxon-name-part> <tp:taxon-name-part taxon-name-part-type="variety" reg="atra">atra</tp:taxon-name-part></tp:taxon-name> Lall.]; [Andobo 190 m, forêt Antsingy, det. Antsalova, II – 57, P. Guiv], [Institut Scientifique, Madagascar], [Muséum Paris, <named-content xmlns:xlink="http://www.w3.org/1999/xlink" content-type="dwc:institutional_code" xlink:type="simple">MNHN</named-content> (EH), 24718]; and [Madagascar, Lambomakandro, Tuléar], [Muséum Paris, 1935, R. Catala], [H. Synave., 1979, <italic><tp:taxon-name><tp:taxon-name-part taxon-name-part-type="genus" reg="Locris">Locris</tp:taxon-name-part> <tp:taxon-name-part taxon-name-part-type="species" reg="bipunctata">bipunctata</tp:taxon-name-part></tp:taxon-name> var. <tp:taxon-name><tp:taxon-name-part taxon-name-part-type="genus" reg="Locris"/><tp:taxon-name-part taxon-name-part-type="species" reg="bipunctata"/><tp:taxon-name-part taxon-name-part-type="variety" reg="atra">atra</tp:taxon-name-part></tp:taxon-name></italic> Stall.], [Muséum Paris, <named-content xmlns:xlink="http://www.w3.org/1999/xlink" content-type="dwc:institutional_code" xlink:type="simple">MNHN</named-content> (EH), 24717]; 2 females. [♀], [Madagascar, province de Toliara, massif du Makay, 159 m, <named-content xmlns:xlink="http://www.w3.org/1999/xlink" content-type="dwc:verbatimCoordinates" xlink:type="simple"><named-content content-type="geo-json" specific-use="{&#34;type&#34;:&#34;Point&#34;,&#34;coordinates&#34;:[44.993389,-21.674833]}" id="NCID0E6PAE" xlink:type="simple">21°40'29.4"S, 44°59'36.2"E</named-content></named-content>], [Muséum Paris, ft Ambalamanga, rv Mangoky, 18-I-2011, A. Soulier-Perkins rec.], [<italic><tp:taxon-name><tp:taxon-name-part taxon-name-part-type="genus" reg="Locris">Locris</tp:taxon-name-part> <tp:taxon-name-part taxon-name-part-type="species" reg="bipunctata">bipunctata</tp:taxon-name-part> <tp:taxon-name-part taxon-name-part-type="subspecies" reg="atra">atra</tp:taxon-name-part></tp:taxon-name></italic> Lallemand, 1950, A. Soulier-Perkins det. 2020], [Muséum Paris, <named-content xmlns:xlink="http://www.w3.org/1999/xlink" content-type="dwc:institutional_code" xlink:type="simple">MNHN</named-content> (EH), 24759]; [♀], [Madagascar, province de Toliara, massif du Makay, 159 m, <named-content xmlns:xlink="http://www.w3.org/1999/xlink" content-type="dwc:verbatimCoordinates" xlink:type="simple"><named-content content-type="geo-json" specific-use="{&#34;type&#34;:&#34;Point&#34;,&#34;coordinates&#34;:[44.993389,-21.674833]}" id="NCID0E2QAE" xlink:type="simple">21°40'29.4"S, 44°59'36.2"E</named-content></named-content>], [Muséum Paris, Près rivière, PL, 20-I-2011, A. Soulier-Perkins rec.], [<italic><tp:taxon-name><tp:taxon-name-part taxon-name-part-type="genus" reg="Locris">Locris</tp:taxon-name-part> <tp:taxon-name-part taxon-name-part-type="species" reg="bipunctata">bipunctata</tp:taxon-name-part> <tp:taxon-name-part taxon-name-part-type="subspecies" reg="atra">atra</tp:taxon-name-part></tp:taxon-name></italic> Lallemand, 1950, A. Soulier-Perkins det. 2020], [Muséum Paris, <named-content xmlns:xlink="http://www.w3.org/1999/xlink" content-type="dwc:institutional_code" xlink:type="simple">MNHN</named-content> (EH), 24760].</p></tp:treatment-sec><ref-list><ref id="B25"><mixed-citation xmlns:xlink="http://www.w3.org/1999/xlink" xlink:type="simple"><person-group><name name-style="western"><surname>Stål</surname><given-names>C</given-names></name></person-group> (<year>1866</year>) <article-title><tp:taxon-name><tp:taxon-name-part taxon-name-part-type="order">Hemiptera</tp:taxon-name-part></tp:taxon-name><tp:taxon-name><tp:taxon-name-part taxon-name-part-type="suborder">Homoptera</tp:taxon-name-part></tp:taxon-name> Latr.</article-title><source><tp:taxon-name><tp:taxon-name-part taxon-name-part-type="order">Hemiptera</tp:taxon-name-part></tp:taxon-name> Africana</source><volume>4</volume>: <fpage>1</fpage>–<lpage>27</lpage>.</mixed-citation></ref><ref id="B17"><mixed-citation xmlns:xlink="http://www.w3.org/1999/xlink" xlink:type="simple"><person-group><name name-style="western"><surname>Lallemand</surname><given-names>V</given-names></name></person-group> (<year>1950</year>) <article-title>Contribution à l’étude des Homoptères de Madagascar. Mémoires de l’Institut des Sciences de Madagascar (Ser.</article-title><source>A)</source><volume>4</volume>: <fpage>83</fpage>–<lpage>96</lpage>.</mixed-citation></ref><ref id="B9"><mixed-citation xmlns:xlink="http://www.w3.org/1999/xlink" xlink:type="simple"><institution xlink:type="simple">ICZN</institution> (<year>1999</year>) <source>International Code of Zoological Nomenclature (4<sup>th</sup> edn).</source><publisher-name>The International Trust for Zoological Nomenclature</publisher-name>, <publisher-loc>London</publisher-loc>, <size units="page">306 pp</size>.</mixed-citation></ref></ref-list></tp:taxon-treatment>
