# Supplementary material for: Cercopidae spittle-bugs (Hemiptera, Cicadomorpha) of Madagascar: a new species of Bourgoinrana and revision of the Locris species
Source: Zookeys. 2021 Mar 10;1023:29–47. doi: 10.3897/zookeys.1023.58733 (PMC7969582; doi:10.3897/zookeys.1023.58733)
Supplement: XML Treatment for Locris nigrolimbata [file zookeys.1023.58733-treatment3.xml]

<!DOCTYPE tp:taxon-treatment
  PUBLIC "-//TaxonX//DTD Taxonomic Treatment Publishing DTD v0 20100105//EN" "tax-treatment-NSO.dtd">
<tp:taxon-treatment xmlns:tp="http://www.plazi.org/taxpub"><tp:treatment-meta><kwd-group><label>Taxon classification</label><kwd><named-content xmlns:xlink="http://www.w3.org/1999/xlink" content-type="kingdom">Animalia</named-content></kwd><kwd><named-content xmlns:xlink="http://www.w3.org/1999/xlink" content-type="order">Hemiptera</named-content></kwd><kwd><named-content xmlns:xlink="http://www.w3.org/1999/xlink" content-type="family">Cercopidae</named-content></kwd></kwd-group><mixed-citation publication-type="journal"><person-group><name><surname>Bouteille</surname><given-names>Emilien</given-names></name><name><surname>Cesne</surname><given-names>Maxime Le</given-names></name><name><surname>Soulier-Perkins</surname><given-names>Adeline</given-names></name></person-group><article-title><tp:taxon-name><tp:taxon-name-part taxon-name-part-type="family">Cercopidae</tp:taxon-name-part></tp:taxon-name> spittle-bugs (<tp:taxon-name><tp:taxon-name-part taxon-name-part-type="order">Hemiptera</tp:taxon-name-part></tp:taxon-name>, <tp:taxon-name><tp:taxon-name-part taxon-name-part-type="infraorder">Cicadomorpha</tp:taxon-name-part></tp:taxon-name>) of Madagascar: a new species of <italic><tp:taxon-name><tp:taxon-name-part taxon-name-part-type="genus" reg="Bourgoinrana">Bourgoinrana</tp:taxon-name-part></tp:taxon-name></italic> and revision of the <italic><tp:taxon-name><tp:taxon-name-part taxon-name-part-type="genus" reg="Locris">Locris</tp:taxon-name-part></tp:taxon-name></italic> species</article-title><source>Zookeys</source><day>10</day><month>3</month><year>2021</year><volume>1023</volume><fpage>29</fpage><lpage>47</lpage><pub-id pub-id-type="doi">10.3897/zookeys.1023.58733</pub-id></mixed-citation></tp:treatment-meta><tp:nomenclature><tp:taxon-name><object-id xmlns:xlink="http://www.w3.org/1999/xlink" content-type="arpha" xlink:type="simple">755EF0FD-9DBF-5338-877E-D22EEC802D64</object-id>
            <tp:taxon-name-part taxon-name-part-type="genus" reg="Locris">Locris</tp:taxon-name-part>
            <tp:taxon-name-part taxon-name-part-type="species" reg="nigrolimbata">nigrolimbata</tp:taxon-name-part>
          </tp:taxon-name><tp:taxon-authority>(Lallemand, 1910)</tp:taxon-authority><tp:taxon-status xmlns:xlink="http://www.w3.org/1999/xlink" xlink:type="simple">comb. nov.</tp:taxon-status><xref ref-type="fig" rid="F4">Figures 4</xref><xref ref-type="fig" rid="F5">, 5</xref><tp:nomenclature-citation-list><tp:nomenclature-citation><tp:taxon-name>
                <tp:taxon-name-part taxon-name-part-type="genus" reg="Locris">Locris</tp:taxon-name-part> <tp:taxon-name-part taxon-name-part-type="species" reg="johannae">johannae</tp:taxon-name-part> <tp:taxon-name-part taxon-name-part-type="infraspecific-rank">var.</tp:taxon-name-part> <tp:taxon-name-part taxon-name-part-type="variety" reg="nigrolimbata">nigrolimbata</tp:taxon-name-part></tp:taxon-name><comment>Lallemand, 1910: 47 (description)</comment></tp:nomenclature-citation></tp:nomenclature-citation-list></tp:nomenclature><tp:treatment-sec sec-type="notes" id="SECID0EVTAE"><title>Note.</title><p>When <xref ref-type="bibr" rid="B13">Lallemand (1910)</xref> described the species <italic><tp:taxon-name><tp:taxon-name-part taxon-name-part-type="genus" reg="Locris">Locris</tp:taxon-name-part> <tp:taxon-name-part taxon-name-part-type="species" reg="johannae">johannae</tp:taxon-name-part></tp:taxon-name></italic> (from the southwest bank of Lake Tanganyika) he described as well a variety <italic><tp:taxon-name><tp:taxon-name-part taxon-name-part-type="genus" reg="Locris"/><tp:taxon-name-part taxon-name-part-type="species" reg="nigrolimbata">nigrolimbata</tp:taxon-name-part></tp:taxon-name></italic> from Madagascar. According to article 45.6.4 of the International Code of Zoological Nomenclature (<xref ref-type="bibr" rid="B9">ICZN 1999</xref>), <italic><tp:taxon-name><tp:taxon-name-part taxon-name-part-type="genus" reg="Locris">Locris</tp:taxon-name-part> <tp:taxon-name-part taxon-name-part-type="species" reg="johannae">johannae</tp:taxon-name-part> <tp:taxon-name-part taxon-name-part-type="subspecies" reg="nigrolimbata">nigrolimbata</tp:taxon-name-part></tp:taxon-name></italic> should be regarded as a subspecies (Fig. <xref ref-type="fig" rid="F4">4</xref>). This subspecies supposedly differs by the colouration of the tegmina. <italic><tp:taxon-name><tp:taxon-name-part taxon-name-part-type="genus" reg="Locris">Locris</tp:taxon-name-part> <tp:taxon-name-part taxon-name-part-type="species" reg="johannae">j.</tp:taxon-name-part> <tp:taxon-name-part taxon-name-part-type="subspecies" reg="johannae">johannae</tp:taxon-name-part></tp:taxon-name></italic> has completely red tegmina while <italic><tp:taxon-name><tp:taxon-name-part taxon-name-part-type="genus" reg="Locris">L.</tp:taxon-name-part> <tp:taxon-name-part taxon-name-part-type="species" reg="johannae">j.</tp:taxon-name-part> <tp:taxon-name-part taxon-name-part-type="subspecies" reg="nigrolimbata">nigrolimbata</tp:taxon-name-part></tp:taxon-name></italic> bears some black at their apex (<xref ref-type="bibr" rid="B13">Lallemand 1910</xref>). Our studies of material from Tanzania and Kenya, showed that the specimens with the black apex tegmina have the same male genitalia as the holotype of <italic><tp:taxon-name><tp:taxon-name-part taxon-name-part-type="genus" reg="Locris">L.</tp:taxon-name-part> <tp:taxon-name-part taxon-name-part-type="species" reg="johannae">j.</tp:taxon-name-part> <tp:taxon-name-part taxon-name-part-type="subspecies" reg="nigrolimbata">nigrolimbata</tp:taxon-name-part></tp:taxon-name></italic> while the specimens with the entire red tegmina have different male genitalia. This led us to consider <italic><tp:taxon-name><tp:taxon-name-part taxon-name-part-type="genus" reg="Locris">L.</tp:taxon-name-part> <tp:taxon-name-part taxon-name-part-type="species" reg="johannae">j.</tp:taxon-name-part> <tp:taxon-name-part taxon-name-part-type="subspecies" reg="nigrolimbata">nigrolimbata</tp:taxon-name-part></tp:taxon-name></italic> as a valid species and here change its rank to <italic><tp:taxon-name><tp:taxon-name-part taxon-name-part-type="genus" reg="Locris">L.</tp:taxon-name-part> <tp:taxon-name-part taxon-name-part-type="species" reg="nigrolimbata">nigrolimbata</tp:taxon-name-part></tp:taxon-name></italic> comb. nov. However, we remain for now with only one specimen of this species from Madagascar, the other specimens were collected on the African continent.</p><fig id="F4" position="float" orientation="portrait"><object-id xmlns:xlink="http://www.w3.org/1999/xlink" content-type="doi" xlink:type="simple">10.3897/zookeys.1023.58733.figure4</object-id><object-id xmlns:xlink="http://www.w3.org/1999/xlink" content-type="arpha" xlink:type="simple">7F359913-C34E-57DF-9A28-4F74A063AAFB</object-id><label>Figure 4.</label><caption><p><italic><tp:taxon-name><tp:taxon-name-part taxon-name-part-type="genus" reg="Locris">Locris</tp:taxon-name-part> <tp:taxon-name-part taxon-name-part-type="species" reg="nigrolimbata">nigrolimbata</tp:taxon-name-part></tp:taxon-name></italic> (Lallemand), male holotype <bold>A</bold> frontal view <bold>B</bold> labels <bold>C</bold> dorsal view <bold>D</bold> lateral view.</p></caption><graphic xmlns:xlink="http://www.w3.org/1999/xlink" xlink:href="zookeys-1023-029-g004.jpg" position="float" orientation="portrait" xlink:type="simple" id="oo_518710.jpg"><uri content-type="original_file" xlink:type="simple">https://binary.pensoft.net/fig/518710</uri></graphic></fig></tp:treatment-sec><tp:treatment-sec sec-type="distribution" id="SECID0EWYAE"><title>Distribution.</title><p>Madagascar and eastern Africa</p></tp:treatment-sec><tp:treatment-sec sec-type="description" id="SECID0E2YAE"><title>Description of the male terminalia</title><p><bold>(Fig. <xref ref-type="fig" rid="F5">5</xref>).</bold> Pygofer (Fig. <xref ref-type="fig" rid="F5">5A</xref>), in lateral view, dorsal margin straight and perpendicular to anterior margin, posterior margin generally convex. Aedeagus consist of two parts, first basal part, representing 3/4 of total length with a base elbow shaped before widening ventrally then curving up dorsally and narrowing into a tubular structure almost of same thickness to its regular rounded dorsal apex; second part, hanging from first, its width is regular for most of its length with apex in shape of a swan, neck oriented posteriorly (Fig. <xref ref-type="fig" rid="F5">5B</xref>). Parameres prolonged apically by two little structures, inner one curved into a spine and external one rounded (Fig. <xref ref-type="fig" rid="F5">5C</xref>). Subgenital plates wide at base then abruptly narrowing in a long filament shape curved downward at its apex (Fig. <xref ref-type="fig" rid="F5">5D</xref>).</p><fig id="F5" position="float" orientation="portrait"><object-id xmlns:xlink="http://www.w3.org/1999/xlink" content-type="doi" xlink:type="simple">10.3897/zookeys.1023.58733.figure5</object-id><object-id xmlns:xlink="http://www.w3.org/1999/xlink" content-type="arpha" xlink:type="simple">813350D8-2452-52EF-8D0D-B3192ABC1ED7</object-id><label>Figure 5.</label><caption><p><italic><tp:taxon-name><tp:taxon-name-part taxon-name-part-type="genus" reg="Locris">Locris</tp:taxon-name-part> <tp:taxon-name-part taxon-name-part-type="species" reg="nigrolimbata">nigrolimbata</tp:taxon-name-part></tp:taxon-name></italic> (Lallemand), male terminalia, in lateral view <bold>A</bold> pygofer, anal tube, aedeagus, left paramere and left subgenital plate <bold>B</bold> aedeagus <bold>C</bold> left paramere in latero-dorsal view <bold>D</bold> left subgenital plate. Scale bars: 1 mm.</p></caption><graphic xmlns:xlink="http://www.w3.org/1999/xlink" xlink:href="zookeys-1023-029-g005.jpg" position="float" orientation="portrait" xlink:type="simple" id="oo_518711.jpg"><uri content-type="original_file" xlink:type="simple">https://binary.pensoft.net/fig/518711</uri></graphic></fig><p>Body length: 8–10.5 mm.</p></tp:treatment-sec><tp:treatment-sec sec-type="material" id="SECID0EZ1AE"><title>Material examined.</title><p><bold><italic>Holotype</italic></bold> (male). [Holotypus], [Madagascar], [Coll. Mus. Congo, Coll. V. Lallemand], [R. DET. 6664 z z], [<tp:taxon-name><tp:taxon-name-part taxon-name-part-type="genus" reg="Locris">Locris</tp:taxon-name-part> <tp:taxon-name-part taxon-name-part-type="species" reg="johannae">johannae</tp:taxon-name-part> <tp:taxon-name-part taxon-name-part-type="infraspecific-rank">ssp.</tp:taxon-name-part> <tp:taxon-name-part taxon-name-part-type="subspecies" reg="nigrolimbata">nigrolimbata</tp:taxon-name-part></tp:taxon-name> Lall.], [H. Synave det.. 195 <tp:taxon-name><tp:taxon-name-part taxon-name-part-type="genus" reg="Locris">L.</tp:taxon-name-part> <tp:taxon-name-part taxon-name-part-type="species" reg="johannae">johannae</tp:taxon-name-part> <tp:taxon-name-part taxon-name-part-type="infraspecific-rank">f.</tp:taxon-name-part> <tp:taxon-name-part taxon-name-part-type="form" reg="nigrolimbata">nigrolimbata</tp:taxon-name-part></tp:taxon-name> Lall.], [Holotype ♂ <tp:taxon-name><tp:taxon-name-part taxon-name-part-type="genus" reg="Locris">L.</tp:taxon-name-part> <tp:taxon-name-part taxon-name-part-type="species" reg="johannae">johannae</tp:taxon-name-part> <tp:taxon-name-part taxon-name-part-type="infraspecific-rank">ssp.</tp:taxon-name-part> <tp:taxon-name-part taxon-name-part-type="subspecies" reg="nigrolimbata">nigrolimbata</tp:taxon-name-part></tp:taxon-name> Lall. Michel Boulard det. 1989] – 4 males. [Afrique orient. Anglaise Voï Alluaud &amp; Jeannel Mars 1911 . 600 m . St. 60], [Coll. Mus. Congo Coll. V. Lallemand], [R. Det. 6665]; [Afr. Or. Angl. (Wa-Kikuyu), Fort-Hall Alluaud &amp; Jeannel Janv. 1912 – 1330 m – St. 80], [Coll. Mus. Congo Coll. V. Lallemand], [R. Det. 6665]; [♂], [Nairobi B. E. A.], [G. Babault, avril 1923], [<italic><tp:taxon-name><tp:taxon-name-part taxon-name-part-type="genus" reg="Locris">Locris</tp:taxon-name-part> <tp:taxon-name-part taxon-name-part-type="species" reg="johannae">johannae</tp:taxon-name-part></tp:taxon-name></italic> ssn. <italic><tp:taxon-name><tp:taxon-name-part taxon-name-part-type="genus" reg="Locris"/><tp:taxon-name-part taxon-name-part-type="species" reg="nigrolimbata">nigrolimbata</tp:taxon-name-part></tp:taxon-name></italic>], [Muséum Paris, <named-content xmlns:xlink="http://www.w3.org/1999/xlink" content-type="dwc:institutional_code" xlink:type="simple">MNHN</named-content> (EH), 24629]; and [Tanzanie: Mts Uluguru, Kimboza ofr. Héliophile, alt. 600M 24-30/VII/71], [Coll. Mus. Tervuren, Mission Mts. Uluguru, L. Berger, N. Leleup, J. Debecker V/VIII/71], [H. Synave det. 1957, <italic><tp:taxon-name><tp:taxon-name-part taxon-name-part-type="genus" reg="Locris">Locris</tp:taxon-name-part> <tp:taxon-name-part taxon-name-part-type="species" reg="johannae">johannae</tp:taxon-name-part></tp:taxon-name></italic> Lall.], [Muséum Paris, <named-content xmlns:xlink="http://www.w3.org/1999/xlink" content-type="dwc:institutional_code" xlink:type="simple">MNHN</named-content> (EH), 24635].</p></tp:treatment-sec><ref-list><ref id="B13"><mixed-citation xmlns:xlink="http://www.w3.org/1999/xlink" xlink:type="simple"><person-group><name name-style="western"><surname>Lallemand</surname><given-names>V</given-names></name></person-group> (<year>1910</year>) <article-title>Diagnoses de Cercopides africains nouveaux.</article-title><source>Annales de la Société entomologique de Belgique</source><volume>54</volume>: <fpage>45</fpage>–<lpage>48</lpage>.</mixed-citation></ref><ref id="B9"><mixed-citation xmlns:xlink="http://www.w3.org/1999/xlink" xlink:type="simple"><institution xlink:type="simple">ICZN</institution> (<year>1999</year>) <source>International Code of Zoological Nomenclature (4<sup>th</sup> edn).</source><publisher-name>The International Trust for Zoological Nomenclature</publisher-name>, <publisher-loc>London</publisher-loc>, <size units="page">306 pp</size>.</mixed-citation></ref></ref-list></tp:taxon-treatment>
