# Supplementary material for: Cercopidae spittle-bugs (Hemiptera, Cicadomorpha) of Madagascar: a new species of Bourgoinrana and revision of the Locris species
Source: Zookeys. 2021 Mar 10;1023:29–47. doi: 10.3897/zookeys.1023.58733 (PMC7969582; doi:10.3897/zookeys.1023.58733)
Supplement: XML Treatment for Locris vicina [file zookeys.1023.58733-treatment4.xml]

<!DOCTYPE tp:taxon-treatment
  PUBLIC "-//TaxonX//DTD Taxonomic Treatment Publishing DTD v0 20100105//EN" "tax-treatment-NSO.dtd">
<tp:taxon-treatment xmlns:tp="http://www.plazi.org/taxpub"><tp:treatment-meta><kwd-group><label>Taxon classification</label><kwd><named-content xmlns:xlink="http://www.w3.org/1999/xlink" content-type="kingdom">Animalia</named-content></kwd><kwd><named-content xmlns:xlink="http://www.w3.org/1999/xlink" content-type="order">Hemiptera</named-content></kwd><kwd><named-content xmlns:xlink="http://www.w3.org/1999/xlink" content-type="family">Cercopidae</named-content></kwd></kwd-group><mixed-citation publication-type="journal"><person-group><name><surname>Bouteille</surname><given-names>Emilien</given-names></name><name><surname>Cesne</surname><given-names>Maxime Le</given-names></name><name><surname>Soulier-Perkins</surname><given-names>Adeline</given-names></name></person-group><article-title><tp:taxon-name><tp:taxon-name-part taxon-name-part-type="family">Cercopidae</tp:taxon-name-part></tp:taxon-name> spittle-bugs (<tp:taxon-name><tp:taxon-name-part taxon-name-part-type="order">Hemiptera</tp:taxon-name-part></tp:taxon-name>, <tp:taxon-name><tp:taxon-name-part taxon-name-part-type="infraorder">Cicadomorpha</tp:taxon-name-part></tp:taxon-name>) of Madagascar: a new species of <italic><tp:taxon-name><tp:taxon-name-part taxon-name-part-type="genus" reg="Bourgoinrana">Bourgoinrana</tp:taxon-name-part></tp:taxon-name></italic> and revision of the <italic><tp:taxon-name><tp:taxon-name-part taxon-name-part-type="genus" reg="Locris">Locris</tp:taxon-name-part></tp:taxon-name></italic> species</article-title><source>Zookeys</source><day>10</day><month>3</month><year>2021</year><volume>1023</volume><fpage>29</fpage><lpage>47</lpage><pub-id pub-id-type="doi">10.3897/zookeys.1023.58733</pub-id></mixed-citation></tp:treatment-meta><tp:nomenclature><tp:taxon-name><object-id xmlns:xlink="http://www.w3.org/1999/xlink" content-type="arpha" xlink:type="simple">91E7A29E-F630-5C33-8AA6-7E80FF872994</object-id>
            <tp:taxon-name-part taxon-name-part-type="genus" reg="Locris">Locris</tp:taxon-name-part>
            <tp:taxon-name-part taxon-name-part-type="species" reg="vicina">vicina</tp:taxon-name-part>
          </tp:taxon-name><tp:taxon-authority>(Signoret, 1860)</tp:taxon-authority><xref ref-type="fig" rid="F6">Figures 6</xref><xref ref-type="fig" rid="F7">, 7</xref><tp:nomenclature-citation-list><tp:nomenclature-citation><tp:taxon-name>
                <tp:taxon-name-part taxon-name-part-type="genus" reg="Monecphora">Monecphora</tp:taxon-name-part> <tp:taxon-name-part taxon-name-part-type="species" reg="vicina">vicina</tp:taxon-name-part></tp:taxon-name><comment>Signoret, 1860: 182 (original description)</comment></tp:nomenclature-citation><tp:nomenclature-citation><tp:taxon-name>
                <tp:taxon-name-part taxon-name-part-type="genus" reg="Locris">Locris</tp:taxon-name-part> <tp:taxon-name-part taxon-name-part-type="species" reg="vicina">vicina</tp:taxon-name-part></tp:taxon-name><comment>: <xref ref-type="bibr" rid="B25">Stål 1866</xref>: 60 (transfer).</comment></tp:nomenclature-citation></tp:nomenclature-citation-list></tp:nomenclature><tp:treatment-sec sec-type="distribution" id="SECID0EMAAG"><title>Distribution.</title><p>Madagascar (Fig. <xref ref-type="fig" rid="F7">7E</xref>)</p></tp:treatment-sec><tp:treatment-sec sec-type="description" id="SECID0EWAAG"><title>Description of the male terminalia</title><p>(Fig. <xref ref-type="fig" rid="F7">7A–D</xref>). Pygofer (Fig. <xref ref-type="fig" rid="F7">7A</xref>) in lateral view, dorsal and anterior margins perpendicular, posterior margin S-shaped and making an acute angle with the ventral margin. Aedeagus consists of two parts, first basal part, representing a small 2/3 of total length with a very regular tubular shape almost curving as half a circle, its dorsal apical part bearing two little bumps oriented dorso-anteriorly; second part is hanging from first, it is widening smoothly, two processes are pointing posteriorly at mid-length, apex bulbous and covered in a dense padding (Fig. <xref ref-type="fig" rid="F7">7B</xref>), genital duct passes through aedeagus and open in the centre of padded apex (Fig. <xref ref-type="fig" rid="F7">7B</xref>). Parameres with a dorsal margin S-shaped giving it a cup shape prolonged apically by a spine curved downward (Fig. <xref ref-type="fig" rid="F7">7C</xref>). Subgenital plates wide at base and narrowing abruptly in a long filament structure curving abruptly dorsally on last third (Fig. <xref ref-type="fig" rid="F7">7D</xref>).</p><fig id="F6" position="float" orientation="portrait"><object-id xmlns:xlink="http://www.w3.org/1999/xlink" content-type="doi" xlink:type="simple">10.3897/zookeys.1023.58733.figure6</object-id><object-id xmlns:xlink="http://www.w3.org/1999/xlink" content-type="arpha" xlink:type="simple">704A1236-13DC-5A0D-BB4F-209AD4FCBBA5</object-id><label>Figure 6.</label><caption><p><italic><tp:taxon-name><tp:taxon-name-part taxon-name-part-type="genus" reg="Locris">Locris</tp:taxon-name-part> <tp:taxon-name-part taxon-name-part-type="species" reg="vicina">vicina</tp:taxon-name-part></tp:taxon-name></italic> (Signoret, 1860), male <bold>A</bold> frontal view <bold>B</bold> labels <bold>C</bold> dorsal view <bold>D</bold> lateral view.</p></caption><graphic xmlns:xlink="http://www.w3.org/1999/xlink" xlink:href="zookeys-1023-029-g006.jpg" position="float" orientation="portrait" xlink:type="simple" id="oo_518712.jpg"><uri content-type="original_file" xlink:type="simple">https://binary.pensoft.net/fig/518712</uri></graphic></fig><fig id="F7" position="float" orientation="portrait"><object-id xmlns:xlink="http://www.w3.org/1999/xlink" content-type="doi" xlink:type="simple">10.3897/zookeys.1023.58733.figure7</object-id><object-id xmlns:xlink="http://www.w3.org/1999/xlink" content-type="arpha" xlink:type="simple">08F7E4C1-DB34-5C07-B5FB-1EF8E89EF553</object-id><label>Figure 7.</label><caption><p><italic><tp:taxon-name><tp:taxon-name-part taxon-name-part-type="genus" reg="Locris">Locris</tp:taxon-name-part> <tp:taxon-name-part taxon-name-part-type="species" reg="vicina">vicina</tp:taxon-name-part></tp:taxon-name></italic> (Signoret, 1860), male terminalia, in lateral view and distribution map <bold>A</bold> pygofer, anal tube, aedeagus, left paramere and left subgenital plate <bold>B</bold> aedeagus <bold>C</bold> left paramere <bold>D</bold> left subgenital <bold>E</bold> distribution map. Scale bars: 1 mm.</p></caption><graphic xmlns:xlink="http://www.w3.org/1999/xlink" xlink:href="zookeys-1023-029-g007.jpg" position="float" orientation="portrait" xlink:type="simple" id="oo_518713.jpg"><uri content-type="original_file" xlink:type="simple">https://binary.pensoft.net/fig/518713</uri></graphic></fig><p>Body length: 10.5–12.5 mm.</p></tp:treatment-sec><tp:treatment-sec sec-type="material" id="SECID0EXDAG"><title>Material examined.</title><p><named-content xmlns:xlink="http://www.w3.org/1999/xlink" content-type="dwc:institutional_code" xlink:type="simple">MNHN</named-content> Collection–1 female [♀], [Madagascar. Tam.], [Soanierana-Ivongo, 8 . XI . 57, F. Keiser], [R. I. Sc. N. B., I. G. 23.285], [Muséum Paris, <named-content xmlns:xlink="http://www.w3.org/1999/xlink" content-type="dwc:institutional_code" xlink:type="simple">MNHN</named-content> (EH), 24723]; –10 males. [20/III/2006, 633 m, parc de Zombitse Leobondro, brd rivière, <named-content xmlns:xlink="http://www.w3.org/1999/xlink" content-type="dwc:verbatimCoordinates" xlink:type="simple"><named-content content-type="geo-json" specific-use="{&#34;type&#34;:&#34;Point&#34;,&#34;coordinates&#34;:[44.860550,-22.674333]}" id="NCID0EKEAG" xlink:type="simple">22°40.460'S, 44°51.633'E</named-content></named-content>], [Muséum Paris, Madagascar 2006, rég. Atsimo-andrefana, A. Soulier-Perkins réc.], [<italic><tp:taxon-name><tp:taxon-name-part taxon-name-part-type="genus" reg="Locris">Locris</tp:taxon-name-part> <tp:taxon-name-part taxon-name-part-type="species" reg="vicina">vicina</tp:taxon-name-part></tp:taxon-name></italic> (Signoret, 1860), A. Soulier-Perkins det. 2007], [♂], [Muséum Paris, <named-content xmlns:xlink="http://www.w3.org/1999/xlink" content-type="dwc:institutional_code" xlink:type="simple">MNHN</named-content> (EH), 24659]; [♂], [Museum Paris Madagascar, Antanambé, Mocquerys, Coll.Noualhier 1898]; [♂], [Museum Paris, Madagascar, catat 1844-91]; [Madagascar Nord, distr. d’Ambanja, N. de Beangona-Ambevy, Vallée d’Antremabe, 400 m, II – 1964, P. Soga], [Muéum Paris], [Muséum Paris, <named-content xmlns:xlink="http://www.w3.org/1999/xlink" content-type="dwc:institutional_code" xlink:type="simple">MNHN</named-content> (EH), 24724]; [Fort. Dauphin], [Muséum Paris, 1933, A. Seyrig], [Muséum Paris, <named-content xmlns:xlink="http://www.w3.org/1999/xlink" content-type="dwc:institutional_code" xlink:type="simple">MNHN</named-content> (EH), 24725]; [Maeyatanana, Madagscar], [Collection le Moult, Naturaliste. Paris], [R. Mus. Hist. Nat., Belg. I. G. 12.595], [Muséum Paris, <named-content xmlns:xlink="http://www.w3.org/1999/xlink" content-type="dwc:institutional_code" xlink:type="simple">MNHN</named-content> (EH), 24726]; [Madagascar, province de Mahajanga, P N Tsingy de Namoroka, <named-content xmlns:xlink="http://www.w3.org/1999/xlink" content-type="dwc:verbatimCoordinates" xlink:type="simple"><named-content content-type="geo-json" specific-use="{&#34;type&#34;:&#34;Point&#34;,&#34;coordinates&#34;:[45.347778,-16.468889]}" id="NCID0ERFAG" xlink:type="simple">16°28'08"S, 45°20'52"E</named-content></named-content>], [Muséum Paris, 09-IX-2012, Th. Bourgoin rec.], [Muséum Paris, <named-content xmlns:xlink="http://www.w3.org/1999/xlink" content-type="dwc:institutional_code" xlink:type="simple">MNHN</named-content> (EH), 24727]; [21/XI/2005, région lac Alaotra, bord riv. Mavolava, <named-content xmlns:xlink="http://www.w3.org/1999/xlink" content-type="dwc:verbatimCoordinates" xlink:type="simple"><named-content content-type="geo-json" specific-use="{&#34;type&#34;:&#34;Point&#34;,&#34;coordinates&#34;:[47.904817,-17.672617]}" id="NCID0E5FAG" xlink:type="simple">17°40.357'S, 47°54.289'E</named-content></named-content>], [904 m, entre Ambakireny et Morano-Chrome], [Muséum Paris, Madagascar 2005, Bourgoin, Ouvrard, Attié, Soulier-Perkins], [<italic><tp:taxon-name><tp:taxon-name-part taxon-name-part-type="genus" reg="Locris">Locris</tp:taxon-name-part> <tp:taxon-name-part taxon-name-part-type="species" reg="vicina">vicina</tp:taxon-name-part></tp:taxon-name></italic> (Signoret, 1860), A. Soulier-Perkins det. 2007], [♂], [Muséum Paris, <named-content xmlns:xlink="http://www.w3.org/1999/xlink" content-type="dwc:institutional_code" xlink:type="simple">MNHN</named-content> (EH), 24728]; [Madagascar Mahajanga, P.N. Tsingy de Namoroka, wetland near village, <named-content xmlns:xlink="http://www.w3.org/1999/xlink" content-type="dwc:verbatimCoordinates" xlink:type="simple"><named-content content-type="geo-json" specific-use="{&#34;type&#34;:&#34;Point&#34;,&#34;coordinates&#34;:[45.286667,-16.397222]}" id="NCID0EWGAG" xlink:type="simple">16°23'50"S, 45°17'12"E</named-content></named-content>], [Muséum Paris, 29-X-2016, PL., T. Bourgoin, G. Kunz &amp; A. Soulier-Perkins rec.], [Muséum Paris, <named-content xmlns:xlink="http://www.w3.org/1999/xlink" content-type="dwc:institutional_code" xlink:type="simple">MNHN</named-content> (EH), 24729] – <named-content xmlns:xlink="http://www.w3.org/1999/xlink" content-type="dwc:institutional_code" xlink:type="simple">RIScNB</named-content> [Ampijoro, Tsaramandroso], [Institut scientifique, Madagascar], [H. Synave det., 1957, <italic><tp:taxon-name><tp:taxon-name-part taxon-name-part-type="genus" reg="Locris">Locris</tp:taxon-name-part> <tp:taxon-name-part taxon-name-part-type="species" reg="vicina">vicina</tp:taxon-name-part></tp:taxon-name></italic> Signoret], [R. I. Sc. N. B., I. G. 21.002]; <abbrev xmlns:xlink="http://www.w3.org/1999/xlink" content-type="institution" xlink:title="Muzeum i Instytut Zoologii, Warsaw, Poland" id="ABBRID0EQHAG" xlink:type="simple">MIIZ</abbrev> collection – 5 males [Madagasckar, Ambodimanga, Hammerstem S., I. 1906], [<italic><tp:taxon-name><tp:taxon-name-part taxon-name-part-type="genus" reg="Locris">Locris</tp:taxon-name-part> <tp:taxon-name-part taxon-name-part-type="species" reg="bipunctata">bipunctata</tp:taxon-name-part></tp:taxon-name></italic> Sign. ♂ Edm. Schmidt determ. 1909], [Miz Pan Warszawa. 12/1945, 2490]; [Madagaskar, Ambodimanga, Hammerstem S., I. 1906], [<italic><tp:taxon-name><tp:taxon-name-part taxon-name-part-type="genus" reg="Locris">Locris</tp:taxon-name-part> <tp:taxon-name-part taxon-name-part-type="species" reg="bipunctata">bipunctata</tp:taxon-name-part></tp:taxon-name></italic> Sign. ♂ Edm. Schmidt determ. 1909], [Miz Pan Warszawa. 12/1945, 2491]; [Madagaskar, Ambodimanga, Hammerstem S., I - II. 1906], [<italic><tp:taxon-name><tp:taxon-name-part taxon-name-part-type="genus" reg="Locris">Locris</tp:taxon-name-part> <tp:taxon-name-part taxon-name-part-type="species" reg="bipunctata">bipunctata</tp:taxon-name-part></tp:taxon-name></italic> Sign. ♂ Edm. Schmidt determ. 1909], [Miz Pan Warszawa. 12/1945, 2492]; [Madagaskar, Ambodimanga, Hammerstem S., I - II. 1906], [<italic><tp:taxon-name><tp:taxon-name-part taxon-name-part-type="genus" reg="Locris">Locris</tp:taxon-name-part> <tp:taxon-name-part taxon-name-part-type="species" reg="bipunctata">bipunctata</tp:taxon-name-part></tp:taxon-name></italic> Sign. ♂ Edm. Schmidt determ. 1909], [Miz Pan Warszawa. 12/1945, 2493]; and [Madagaskar, Ambodimanga, Hammerstem S., I - II. 1906], [<italic><tp:taxon-name><tp:taxon-name-part taxon-name-part-type="genus" reg="Locris">Locris</tp:taxon-name-part> <tp:taxon-name-part taxon-name-part-type="species" reg="bipunctata">bipunctata</tp:taxon-name-part></tp:taxon-name></italic> Sign. ♂ Edm. Schmidt determ. 1909], [Miz Pan Warszawa. 12/1945, 2494].</p><p>Casent collection – 7 males [<ext-link xmlns:xlink="http://www.w3.org/1999/xlink" xlink:type="simple" ext-link-type="uri" xlink:href="http://data.antweb.org/specimen/CASENT8107240">CASENT8107240</ext-link>], [Madagascar: Majunga, Ampijoroa National Park, 160 km N of Maevatanana, on RN 04, elev 43 m, 25 Jan–7 Feb 2005], [<named-content xmlns:xlink="http://www.w3.org/1999/xlink" content-type="dwc:verbatimCoordinates" xlink:type="simple"><named-content content-type="geo-json" specific-use="{&#34;type&#34;:&#34;Point&#34;,&#34;coordinates&#34;:[46.813333,-16.319333]}" id="NCID0EWJAG" xlink:type="simple">16°19.16'S, 46°48.80'E</named-content></named-content>, California Acad of Sciences, coll: M. Irwin, R. Harin’Hala, malaise trap – in deciduous forest, MA-25-42]; [<ext-link xmlns:xlink="http://www.w3.org/1999/xlink" xlink:type="simple" ext-link-type="uri" xlink:href="http://data.antweb.org/specimen/CASENT8107233">CASENT8107233</ext-link>], [Madagascar: Majunga, Ampijoroa National Park, 160 km N of Maevatanan, on RN 04, elev 43 m, 2–9 November 2003], [<named-content xmlns:xlink="http://www.w3.org/1999/xlink" content-type="dwc:verbatimCoordinates" xlink:type="simple"><named-content content-type="geo-json" specific-use="{&#34;type&#34;:&#34;Point&#34;,&#34;coordinates&#34;:[46.813333,-16.319333]}" id="NCID0EDKAG" xlink:type="simple">16°19.16'S, 46°48.80'E</named-content></named-content>, California Acad of Sciences, coll: M. Irwin, R. Harin’Hala, malaise trap – in deciduous forest, MA-25-22]; [<ext-link xmlns:xlink="http://www.w3.org/1999/xlink" xlink:type="simple" ext-link-type="uri" xlink:href="http://data.antweb.org/specimen/CASENT8107236">CASENT8107236</ext-link>], [Madagascar: Majunga, Ampijoroa National Park, 160 km N of Maevatanan, on RN 04, elev 43 m, 10–21 January 2004], [<named-content xmlns:xlink="http://www.w3.org/1999/xlink" content-type="dwc:verbatimCoordinates" xlink:type="simple"><named-content content-type="geo-json" specific-use="{&#34;type&#34;:&#34;Point&#34;,&#34;coordinates&#34;:[46.813333,-16.319333]}" id="NCID0EQKAG" xlink:type="simple">16°19.16'S, 46°48.80'E</named-content></named-content>, California Acad of Sciences, coll: M. Irwin, R. Harin’Hala, malaise trap – in deciduous forest, MA-25-29]; [<ext-link xmlns:xlink="http://www.w3.org/1999/xlink" xlink:type="simple" ext-link-type="uri" xlink:href="http://data.antweb.org/specimen/CASENT8077112">CASENT8077112</ext-link>], [Perinet, Madagascar, 14 Jul. 1966, Liusnan], [<italic><tp:taxon-name><tp:taxon-name-part taxon-name-part-type="genus" reg="Locris">Locris</tp:taxon-name-part> <tp:taxon-name-part taxon-name-part-type="species" reg="vicina">vicina</tp:taxon-name-part></tp:taxon-name></italic>, det. Penny, 99]; [<ext-link xmlns:xlink="http://www.w3.org/1999/xlink" xlink:type="simple" ext-link-type="uri" xlink:href="http://data.antweb.org/specimen/CASENT8077114">CASENT8077114</ext-link>], [Madagascar, Hellville, Nossi-Be Isl., XI – 18 –1959], [E. S. Ross, Collector], [<italic><tp:taxon-name><tp:taxon-name-part taxon-name-part-type="genus" reg="Locris">Locris</tp:taxon-name-part> <tp:taxon-name-part taxon-name-part-type="species" reg="vicina">vicina</tp:taxon-name-part></tp:taxon-name></italic>]; [<ext-link xmlns:xlink="http://www.w3.org/1999/xlink" xlink:type="simple" ext-link-type="uri" xlink:href="http://data.antweb.org/specimen/CASENT3002067">CASENT3002067</ext-link>], [Madagscar: Province, d’Antsiranana, Montagne des Français. 7.2 km 142°SE, Antsiranana (=Diego Suarez), Elev 180 m, 22–28 Feb 2001], [<named-content xmlns:xlink="http://www.w3.org/1999/xlink" content-type="dwc:verbatimCoordinates" xlink:type="simple"><named-content content-type="geo-json" specific-use="{&#34;type&#34;:&#34;Point&#34;,&#34;coordinates&#34;:[49.338056,-12.322778]}" id="NCID0E4LAG" xlink:type="simple">12°19'22°S, 49°20'17°E</named-content></named-content>, colls: Fisher. Griswold et al. Calif. Academy of Sciences, malaise trap, in tropical dry forest. Code: BLF3130]; and [<ext-link xmlns:xlink="http://www.w3.org/1999/xlink" xlink:type="simple" ext-link-type="uri" xlink:href="http://data.antweb.org/specimen/CASENT3008146">CASENT3008146</ext-link>], [Madagascar: Fianarantsoa, Province, Parc National d’Isalo, 9.1 km 354°N Ranohira, elev 725 m, 27–31 Jan 2003, <named-content xmlns:xlink="http://www.w3.org/1999/xlink" content-type="dwc:verbatimCoordinates" xlink:type="simple"><named-content content-type="geo-json" specific-use="{&#34;type&#34;:&#34;Point&#34;,&#34;coordinates&#34;:[45.461667,-22.481667]}" id="NCID0EKMAG" xlink:type="simple">22°28'54"S, 045°27'42"E</named-content></named-content>], [coll. Fisher, Griswold et al. California Acad. Of Sciences, collected at light-gallery forest, collection code: BLF7304].</p></tp:treatment-sec><ref-list><ref id="B25"><mixed-citation xmlns:xlink="http://www.w3.org/1999/xlink" xlink:type="simple"><person-group><name name-style="western"><surname>Stål</surname><given-names>C</given-names></name></person-group> (<year>1866</year>) <article-title><tp:taxon-name><tp:taxon-name-part taxon-name-part-type="order">Hemiptera</tp:taxon-name-part></tp:taxon-name><tp:taxon-name><tp:taxon-name-part taxon-name-part-type="suborder">Homoptera</tp:taxon-name-part></tp:taxon-name> Latr.</article-title><source><tp:taxon-name><tp:taxon-name-part taxon-name-part-type="order">Hemiptera</tp:taxon-name-part></tp:taxon-name> Africana</source><volume>4</volume>: <fpage>1</fpage>–<lpage>27</lpage>.</mixed-citation></ref></ref-list></tp:taxon-treatment>
