# Supplementary material for: Cercopidae spittle-bugs (Hemiptera, Cicadomorpha) of Madagascar: a new species of Bourgoinrana and revision of the Locris species
Source: Zookeys. 2021 Mar 10;1023:29–47. doi: 10.3897/zookeys.1023.58733 (PMC7969582; doi:10.3897/zookeys.1023.58733)
Supplement: XML Treatment for Bourgoinrana [file zookeys.1023.58733-treatment5.xml]

<!DOCTYPE tp:taxon-treatment
  PUBLIC "-//TaxonX//DTD Taxonomic Treatment Publishing DTD v0 20100105//EN" "tax-treatment-NSO.dtd">
<tp:taxon-treatment xmlns:tp="http://www.plazi.org/taxpub"><tp:treatment-meta><kwd-group><label>Taxon classification</label><kwd><named-content xmlns:xlink="http://www.w3.org/1999/xlink" content-type="kingdom">Animalia</named-content></kwd><kwd><named-content xmlns:xlink="http://www.w3.org/1999/xlink" content-type="order">Hemiptera</named-content></kwd><kwd><named-content xmlns:xlink="http://www.w3.org/1999/xlink" content-type="family">Cercopidae</named-content></kwd></kwd-group><mixed-citation publication-type="journal"><person-group><name><surname>Bouteille</surname><given-names>Emilien</given-names></name><name><surname>Cesne</surname><given-names>Maxime Le</given-names></name><name><surname>Soulier-Perkins</surname><given-names>Adeline</given-names></name></person-group><article-title><tp:taxon-name><tp:taxon-name-part taxon-name-part-type="family">Cercopidae</tp:taxon-name-part></tp:taxon-name> spittle-bugs (<tp:taxon-name><tp:taxon-name-part taxon-name-part-type="order">Hemiptera</tp:taxon-name-part></tp:taxon-name>, <tp:taxon-name><tp:taxon-name-part taxon-name-part-type="infraorder">Cicadomorpha</tp:taxon-name-part></tp:taxon-name>) of Madagascar: a new species of <italic><tp:taxon-name><tp:taxon-name-part taxon-name-part-type="genus" reg="Bourgoinrana">Bourgoinrana</tp:taxon-name-part></tp:taxon-name></italic> and revision of the <italic><tp:taxon-name><tp:taxon-name-part taxon-name-part-type="genus" reg="Locris">Locris</tp:taxon-name-part></tp:taxon-name></italic> species</article-title><source>Zookeys</source><day>10</day><month>3</month><year>2021</year><volume>1023</volume><fpage>29</fpage><lpage>47</lpage><pub-id pub-id-type="doi">10.3897/zookeys.1023.58733</pub-id></mixed-citation></tp:treatment-meta><tp:nomenclature><tp:taxon-name><object-id xmlns:xlink="http://www.w3.org/1999/xlink" content-type="arpha" xlink:type="simple">575DB6A6-05AB-568F-8CD4-F59B134827B7</object-id>
            <tp:taxon-name-part taxon-name-part-type="genus" reg="Bourgoinrana">Bourgoinrana</tp:taxon-name-part>
          </tp:taxon-name><tp:taxon-authority>Soulier-Perkins, 2012</tp:taxon-authority></tp:nomenclature><tp:treatment-sec sec-type="type species" id="SECID0E3SAG"><title>Type species.</title><p><italic><tp:taxon-name><tp:taxon-name-part taxon-name-part-type="genus" reg="Amberana">Amberana</tp:taxon-name-part> <tp:taxon-name-part taxon-name-part-type="species" reg="perinetana">perinetana</tp:taxon-name-part></tp:taxon-name></italic> Synave, 1957.</p></tp:treatment-sec></tp:taxon-treatment>
