# Supplementary material for: Cercopidae spittle-bugs (Hemiptera, Cicadomorpha) of Madagascar: a new species of Bourgoinrana and revision of the Locris species
Source: Zookeys. 2021 Mar 10;1023:29–47. doi: 10.3897/zookeys.1023.58733 (PMC7969582; doi:10.3897/zookeys.1023.58733)
Supplement: XML Treatment for Bourgoinrana beondrokaensis [file zookeys.1023.58733-treatment6.xml]

<!DOCTYPE tp:taxon-treatment
  PUBLIC "-//TaxonX//DTD Taxonomic Treatment Publishing DTD v0 20100105//EN" "tax-treatment-NSO.dtd">
<tp:taxon-treatment xmlns:tp="http://www.plazi.org/taxpub"><tp:treatment-meta><kwd-group><label>Taxon classification</label><kwd><named-content xmlns:xlink="http://www.w3.org/1999/xlink" content-type="kingdom">Animalia</named-content></kwd><kwd><named-content xmlns:xlink="http://www.w3.org/1999/xlink" content-type="order">Hemiptera</named-content></kwd><kwd><named-content xmlns:xlink="http://www.w3.org/1999/xlink" content-type="family">Cercopidae</named-content></kwd></kwd-group><mixed-citation publication-type="journal"><person-group><name><surname>Bouteille</surname><given-names>Emilien</given-names></name><name><surname>Cesne</surname><given-names>Maxime Le</given-names></name><name><surname>Soulier-Perkins</surname><given-names>Adeline</given-names></name></person-group><article-title><tp:taxon-name><tp:taxon-name-part taxon-name-part-type="family">Cercopidae</tp:taxon-name-part></tp:taxon-name> spittle-bugs (<tp:taxon-name><tp:taxon-name-part taxon-name-part-type="order">Hemiptera</tp:taxon-name-part></tp:taxon-name>, <tp:taxon-name><tp:taxon-name-part taxon-name-part-type="infraorder">Cicadomorpha</tp:taxon-name-part></tp:taxon-name>) of Madagascar: a new species of <italic><tp:taxon-name><tp:taxon-name-part taxon-name-part-type="genus" reg="Bourgoinrana">Bourgoinrana</tp:taxon-name-part></tp:taxon-name></italic> and revision of the <italic><tp:taxon-name><tp:taxon-name-part taxon-name-part-type="genus" reg="Locris">Locris</tp:taxon-name-part></tp:taxon-name></italic> species</article-title><source>Zookeys</source><day>10</day><month>3</month><year>2021</year><volume>1023</volume><fpage>29</fpage><lpage>47</lpage><pub-id pub-id-type="doi">10.3897/zookeys.1023.58733</pub-id></mixed-citation></tp:treatment-meta><tp:nomenclature><tp:taxon-name><object-id xmlns:xlink="http://www.w3.org/1999/xlink" content-type="arpha" xlink:type="simple">0D3AF096-430D-5011-8E26-907C30E8D0C7</object-id>
            <tp:taxon-name-part taxon-name-part-type="genus" reg="Bourgoinrana">Bourgoinrana</tp:taxon-name-part>
            <tp:taxon-name-part taxon-name-part-type="species" reg="beondrokaensis">beondrokaensis</tp:taxon-name-part>
            <object-id xmlns:xlink="http://www.w3.org/1999/xlink" content-type="zoobank" xlink:type="simple">http://zoobank.org/75FDC14D-6616-43C9-AE85-EA7135771F4A</object-id>
          </tp:taxon-name><tp:taxon-authority>Le Cesne &amp; Soulier-Perkins</tp:taxon-authority><tp:taxon-status xmlns:xlink="http://www.w3.org/1999/xlink" xlink:type="simple">sp. nov.</tp:taxon-status><xref ref-type="fig" rid="F8">Figures 8</xref><xref ref-type="fig" rid="F9">, 9</xref></tp:nomenclature><tp:treatment-sec sec-type="diagnosis" id="SECID0E5UAG"><title>Diagnosis.</title><p>Uniformly coloured brownish with smokey yellowish tegmina compared to the similar <italic><tp:taxon-name><tp:taxon-name-part taxon-name-part-type="genus" reg="Bourgoinrana">B.</tp:taxon-name-part> <tp:taxon-name-part taxon-name-part-type="species" reg="sandrangatensis">sandrangatensis</tp:taxon-name-part></tp:taxon-name></italic> which has a red head, thorax and base of tegmina. It also differs from this species by the length of its subgenital plates, 1.18 times longer than its pygofer height compared to 1.48 for <italic><tp:taxon-name><tp:taxon-name-part taxon-name-part-type="genus" reg="Bourgoinrana">B.</tp:taxon-name-part> <tp:taxon-name-part taxon-name-part-type="species" reg="sandrangatensis">sandrangatensis</tp:taxon-name-part></tp:taxon-name></italic>.</p></tp:treatment-sec><tp:treatment-sec sec-type="distribution" id="SECID0E1VAG"><title>Distribution.</title><p>Mount Beondroka in the natural reserve of Marojejy, Madagascar (Fig. <xref ref-type="fig" rid="F9">9E</xref>).</p></tp:treatment-sec><tp:treatment-sec sec-type="description" id="SECID0EEWAG"><title>Description.</title><p>Total length of male holotype 7.9 mm (tegmina included), paratypes 8.4 and 8.6 mm. Flattened ventro-dorsally. Head in dorsal view, 1.6 times wider between eyes than long in midline, anterior and posterior margins gently and regularly curved. Ocelli very close to each other with distance between eye and ocellus 9 times greater than between ocelli, located close to head posterior margin. Pronotum slightly convex, 1.8 times wider than long in midline, posterior margin wave-shaped, concave in middle. Tegmina 3.8 times longer than wide, M and CuA with a common stem at base and forking around 1/3 of tegmen length, ScP+R(+MA) forking after mid-length of tegmen, M and CuA both forking in apical third of tegmen. Metatibia bearing 1 lateral spine at 2/3 of its length.</p></tp:treatment-sec><tp:treatment-sec sec-type="description" id="SECID0EJWAG"><title>Description of the male terminalia</title><p><bold>(Fig. <xref ref-type="fig" rid="F9">9A–D</xref>).</bold> Pygofer height 1.6 mm (Fig. <xref ref-type="fig" rid="F9">9A</xref>) in lateral view, dorsal margin almost straight, posterior margin almost straight 2/3 of its dorsal length then curving strongly anteriorly before having a final straight section, ventral margin straight and shorter than dorsal margin, anterior margin S-shaped. Subgenital plates 1.18 longer than pygofer height, gently and regularly curving dorsally with a rounded apex pointing dorso-posteriorly, thickness gradually diminishing from base to apex with a slight constriction before apex. Parameres in lateral view with a small hump in the middle of dorsal margin ending in a narrow elongate finger-shape apex slightly curved inward (Fig. <xref ref-type="fig" rid="F9">9C, D</xref>), ventral margin ending in a finger-shape apex shorter and less narrow than dorsal one; in dorsal view, internal margin cut out in two small extension facing each other (Fig. <xref ref-type="fig" rid="F9">9C</xref>). Lateral plates present with dorsal margin straight, making a rounded acute angle with the postero-ventral margin. Aedeagus long, shaped as a circumvented tube with a thumb-shaped extension on its dorsal margin, oriented dorso-anteriorly, small constriction before thumb extension; apical part bifid, prolonging ventral margin a lateral toothed extension folding posteriorly with apex pointing antero-ventrally and prolonging dorsal margin a thin ending in a lanceolate shape pointing anteriorly (Fig. <xref ref-type="fig" rid="F9">9B</xref>).</p></tp:treatment-sec><tp:treatment-sec sec-type="Colouration" id="SECID0EGXAG"><title>Colouration.</title><p>Generally yellowish brown, head darker between eyes along posterior margin, pedicel of antennae dark brown. Tegmina smokey yellow and translucent. Abdomen red and legs yellowish with darker tarsal segments, lateral metatibial spine black (Fig. <xref ref-type="fig" rid="F8">8</xref>).</p><fig id="F8" position="float" orientation="portrait"><object-id xmlns:xlink="http://www.w3.org/1999/xlink" content-type="doi" xlink:type="simple">10.3897/zookeys.1023.58733.figure8</object-id><object-id xmlns:xlink="http://www.w3.org/1999/xlink" content-type="arpha" xlink:type="simple">5A79BF18-AA0D-5435-99D1-ABF1DF92B4C3</object-id><label>Figure 8.</label><caption><p><italic><tp:taxon-name><tp:taxon-name-part taxon-name-part-type="genus" reg="Bourgoinrana">Bourgoinrana</tp:taxon-name-part> <tp:taxon-name-part taxon-name-part-type="species" reg="beondrokaensis">beondrokaensis</tp:taxon-name-part></tp:taxon-name></italic> Le Cesne and Soulier-Perkins, sp. nov., male <bold>A</bold> frontal view <bold>B</bold> labels <bold>C</bold> dorsal view <bold>D</bold> lateral view.</p></caption><graphic xmlns:xlink="http://www.w3.org/1999/xlink" xlink:href="zookeys-1023-029-g008.jpg" position="float" orientation="portrait" xlink:type="simple" id="oo_518714.jpg"><uri content-type="original_file" xlink:type="simple">https://binary.pensoft.net/fig/518714</uri></graphic></fig></tp:treatment-sec><tp:treatment-sec sec-type="etymology" id="SECID0EQYAG"><title>Etymology.</title><p>The species is named after the type locality, Beondroka.</p><fig id="F9" position="float" orientation="portrait"><object-id xmlns:xlink="http://www.w3.org/1999/xlink" content-type="doi" xlink:type="simple">10.3897/zookeys.1023.58733.figure9</object-id><object-id xmlns:xlink="http://www.w3.org/1999/xlink" content-type="arpha" xlink:type="simple">DB79109D-7EE7-50D4-BA9B-3707E69BC44D</object-id><label>Figure 9.</label><caption><p><italic><tp:taxon-name><tp:taxon-name-part taxon-name-part-type="genus" reg="Bourgoinrana">Bourgoinrana</tp:taxon-name-part> <tp:taxon-name-part taxon-name-part-type="species" reg="beondrokaensis">beondrokaensis</tp:taxon-name-part></tp:taxon-name></italic> Le Cesne and Soulier-Perkins sp. nov., male terminalia and distribution map <bold>A</bold> pygofer, anal tube, left lateral plate and left subgenital plate <bold>B</bold> aedeagus <bold>C</bold> left paramere in lateral view <bold>D</bold> left paramere, in dorsal view <bold>E</bold> distribution map. Scale bars = 0.5 mm.</p></caption><graphic xmlns:xlink="http://www.w3.org/1999/xlink" xlink:href="zookeys-1023-029-g009.jpg" position="float" orientation="portrait" xlink:type="simple" id="oo_518715.jpg"><uri content-type="original_file" xlink:type="simple">https://binary.pensoft.net/fig/518715</uri></graphic></fig></tp:treatment-sec><tp:treatment-sec sec-type="type locality" id="SECID0EXZAG"><title>Type locality.</title><p>Madagascar Est, Marojejy, Rés. Nat. Int. XII, Beondroka 1200 m, XII.1960, P. Soga</p></tp:treatment-sec><tp:treatment-sec sec-type="type material" id="SECID0E3ZAG"><title>Type material.</title><p><bold><italic>Holotype</italic></bold> (male), pinned: [Madagascar Est, Marojejy, Rés. Nat. Int. XII, Beondroka 1200 m, XII.1960, P. Soga], [♂], [Holotype], [Museum Paris, <named-content xmlns:xlink="http://www.w3.org/1999/xlink" content-type="dwc:institutional_code" xlink:type="simple">MNHN</named-content>(EH) 24730]<bold>. <italic>Paratypes</italic></bold>: 1 male: [Madagascar Est, Marojejy, Rés. Nat. Int. XII, Beondroka 1200 m, XII.1960, P. Soga], [Museum Paris], [Paratype], [Museum Paris, <named-content xmlns:xlink="http://www.w3.org/1999/xlink" content-type="dwc:institutional_code" xlink:type="simple">MNHN</named-content>(EH) 24731] 5 females: [Madagascar Est, Marojejy, Rés. Nat. Int. XII, Beondroka 1200 m, XII.1960, P. Soga], [♀], [Paratype], [Museum Paris, <named-content xmlns:xlink="http://www.w3.org/1999/xlink" content-type="dwc:institutional_code" xlink:type="simple">MNHN</named-content>(EH) 24732]; [Madagascar Est, Marojejy, Rés. Nat. Int. XII, Beondroka 1200 m, XII.1960, P. Soga], [♀], [Paratype], [Museum Paris, <named-content xmlns:xlink="http://www.w3.org/1999/xlink" content-type="dwc:institutional_code" xlink:type="simple">MNHN</named-content>(EH) 24734]; [Madagascar Est, Marojejy, Rés. Nat. Int. XII, Beondroka 1200 m, XII.1960, P. Soga], [♀], [Paratype], [Museum Paris, <named-content xmlns:xlink="http://www.w3.org/1999/xlink" content-type="dwc:institutional_code" xlink:type="simple">MNHN</named-content>(EH) 24735]; [Madagascar Est, Marojejy, Rés. Nat. Int. XII, Beondroka 1200 m, XII.1960, P. Soga], [♀], [Paratype], [Museum Paris, <named-content xmlns:xlink="http://www.w3.org/1999/xlink" content-type="dwc:institutional_code" xlink:type="simple">MNHN</named-content>(EH) 24736]; and [Madagascar Est, Marojejy, Rés. Nat. Int. XII, Beondroka 1200 m, XII.1960, P. Soga], [Museum Paris], [Paratype], [Museum Paris, <named-content xmlns:xlink="http://www.w3.org/1999/xlink" content-type="dwc:institutional_code" xlink:type="simple">MNHN</named-content>(EH) 24733]</p></tp:treatment-sec></tp:taxon-treatment>
